# Supplementary material for: Application of ZnO-Nd Nano-Photocatalyst for the Reactive Red 198 Dye Decolorization in the Falling-Film Photocatalytic Reactor
Source: Toxics. 2021 Oct 8;9(10):254. doi: 10.3390/toxics9100254 (PMC8540491; doi:10.3390/toxics9100254)
Supplement: Supplementary file 1 [file toxics-09-00254-s001.zip]

Archive with 1 entries (1 files):
- toxics-1395937-supplementary.pdf
